# Supplementary material for: Development of Nonstructural Protein-Based Indirect ELISA to Identify Elephant Endotheliotropic Herpesvirus (EEHV) Infection in Asian Elephants (Elephas maximus)
Source: Animals (Basel). 2022 Jul 7;12(14):1747. doi: 10.3390/ani12141747 (PMC9312089; doi:10.3390/ani12141747)
Supplement: Supplementary file 1 [file animals-12-01747-s001.zip]

Archive with 1 entries (1 files):
- animals-1785138 - Supplementary.pdf
